# Supplementary material for: Beyond the freedom to refuse patient: A retrospective comparative study of emergency transportation during the COVID-19 pandemic in Japan
Source: PLoS One. 2026 Jul 9;21(7):e0331535. doi: 10.1371/journal.pone.0331535 (PMC13349190; doi:10.1371/journal.pone.0331535)
Supplement: S1 Table — (XLSX) [file pone.0331535.s001.xlsx]

## Sheet: Supplemental table
Supporting Table 1. Full estimation results for main analysis
	Transportation time, min (95% CI) [Ordinary Least Squares]				Transportation difficulty, odds ratio (95% CI) [Logistic regression analysis]
	Group 1 - Chiba	Group 2 - Kanagawa	Group 3 - Aichi		Group 1 - Chiba	Group 2 - Kanagawa	Group 3 - Aichi
Interaction term (Target Area * After Jan 2020)	0.214 (-1.364 to 1.792)	-2.016 (-3.631 to -0.400)	-0.606 (-1.114 to -0.098)		1.393 (1.314 to 1.477)	0.131 (0.110 to 0.157)	0.086 (0.066 to 0.112)
Time from emergency call to the scene	1.336 (0.972 - 1.700)	1.329 (1.195 - 1.463)	1.435 (1.197 - 1.672)		1.035 (1.028 to 1.042)	1.090 (1.080 to 1.099)	1.006 (0.995 to 1.016)
Number of calls within the same hour	-0.126 (-0.475 - 0.224)	-0.04 (-0.163 - 0.083)	-0.077 (-0.090 - -0.063)		1.012 (0.997 to 1.028)	1.013 (0.979 to 1.049)	1.055 (1.050 to 1.060)
Age group
0s	-5.265 (-8.792 to -1.738)	-4.102 (-5.539 to -2.664)	-2.586 (-3.658 to -1.514)		0.508 (0.392 to 0.658)	0.028 (0.009 to 0.091)	0.349 (0.265 to 0.458)
20s	-0.604 (-3.915 to 2.707)	0.142 (-0.490 to 0.774)	-1.205 (-1.651 to -0.760)		1.463 (1.192 to 1.795)	1.404 (1.033 to 1.909)	1.407 (1.171 to 1.691)
30s	0.12 (-3.125 to 3.365)	0.371 (-0.322 to 1.064)	-0.404 (-0.857 to 0.050)		1.428 (1.159 to 1.760)	1.426 (1.045 to 1.946)	1.205 (0.992 to 1.462)
40s	1.06 (-2.783 to 4.903)	1.003 (0.018 to 1.988)	-0.161 (-0.558 to 0.235)		1.509 (1.232 to 1.848)	1.332 (0.989 to 1.796)	0.980 (0.809 to 1.188)
50s	1.248 (-1.741 to 4.237)	1.212 (0.456 to 1.968)	-0.015 (-0.316 to 0.286)		1.522 (1.246 to 1.860)	1.252 (0.932 to 1.681)	1.071 (0.889 to 1.291)
60s	0.897 (-1.991 to 3.785)	1.314 (0.456 to 2.172)	-0.127 (-0.405 to 0.151)		1.357 (1.111 to 1.658)	1.074 (0.802 to 1.440)	0.937 (0.779 to 1.128)
70s	0.835 (-0.667 to 2.337)	1.405 (0.704 to 2.106)	-0.162 (-0.486 to 0.163)		1.420 (1.173 to 1.720)	1.092 (0.829 to 1.440)	0.828 (0.694 to 0.989)
80s	2.169 (0.656 to 3.682)	1.573 (0.799 to 2.347)	-0.098 (-0.383 to 0.187)		1.666 (1.379 to 2.013)	1.136 (0.865 to 1.492)	0.841 (0.706 to 1.002)
90s+	2.137 (0.530 to 3.744)	1.100 (0.349 to 1.851)	-0.572 (-0.951 to -0.193)		2.053 (1.683 to 2.504)	1.377 (1.035 to 1.832)	0.943 (0.779 to 1.141)
Female sex, n (%)	-0.084 (-1.292 to 1.124)	0.234 (0.046 to 0.421)	0.376 (0.116 to 0.636)		0.898 (0.853 to 0.946)	0.982 (0.904 to 1.066)	0.950 (0.897 to 1.006)
Transport from home	-1.209 (-3.572 to 1.154)	0.088 (-0.636 to 0.812)	0.739 (0.597 to 0.882)		0.990 (0.934 to 1.050)	0.951 (0.866 to 1.044)	0.985 (0.925 to 1.049)
Severity
Death	-4.186 (-14.343 to 5.972)	-2.589 (-7.090 to 1.912)	-2.05 (-4.623 to 0.523)		1.128 (0.792 to 1.606)	0.431 (0.277 to 0.670)	0.034 (0.005 to 0.244)
Severe	0.572 (-2.905 to 4.048)	-0.323 (-1.575 to 0.929)	-1.241 (-3.172 to 0.690)		1.623 (1.462 to 1.803)	0.734 (0.606 to 0.890)	0.535 (0.431 to 0.663)
Moderate	1.589 (0.100 to 3.077)	0.693 (0.090 to 1.296)	1.005 (0.697 to 1.313)		1.352 (1.278 to 1.430)	1.057 (0.967 to 1.156)	1.328 (1.249 to 1.412)
Transport reason
Brain disease	-1.102 (-3.007 to 0.803)	-0.615 (-2.074 to 0.844)	-0.453 (-0.765 to -0.141)		0.698 (0.616 to 0.791)	0.279 (0.207 to 0.376)	0.879 (0.768 to 1.007)
Cardiovascular disease	-3.299 (-8.622 to 2.024)	-0.561 (-1.436 to 0.313)	-1.566 (-2.499 to -0.634)		0.665 (0.586 to 0.754)	0.495 (0.406 to 0.604)	0.762 (0.671 to 0.865)
Gastrointestinal disease	-1.804 (-4.807 to 1.199)	-0.470 (-1.030 to 0.090)	-1.374 (-2.258 to -0.489)		0.874 (0.791 to 0.967)	0.810 (0.690 to 0.952)	0.748 (0.668 to 0.837)
Respiratory disease	-1.985 (-11.777 to 7.808)	0.314 (-0.529 to 1.157)	-0.351 (-0.817 to 0.116)		1.033 (0.948 to 1.127)	1.216 (1.064 to 1.389)	1.157 (1.054 to 1.269)
Psychiatric disease	8.202 (2.688 to 13.716)	3.578 (2.827 to 4.329)	3.690 (1.882 to 5.499)		1.087 (0.921 to 1.283)	0.882 (0.699 to 1.112)	2.359 (2.084 to 2.672)
Neurological disease	2.228 (-0.280 to 4.737)	0.591 (0.008 to 1.173)	1.568 (0.019 to 3.118)		0.908 (0.732 to 1.127)	0.308 (0.209 to 0.456)	0.934 (0.805 to 1.084)
Urologic disease	-3.919 (-5.908 to -1.930)	-1.448 (-1.824 to -1.072)	-1.980 (-3.208 to -0.752)		0.672 (0.561 to 0.805)	0.877 (0.698 to 1.101)	0.634 (0.523 to 0.768)
Neoplastic disease	-2.481 (-8.503 to 3.542)	1.198 (-0.591 to 2.987)	-0.27 (-1.801 to 1.262)		0.162 (0.101 to 0.258)	0.242 (0.125 to 0.469)	0.193 (0.116 to 0.321)
Others	0.448 (-0.876 to 1.771)	0.981 (0.407 to 1.554)	1.444 (0.969 to 1.919)		0.862 (0.807 to 0.920)	0.430 (0.384 to 0.482)	1.264 (1.161 to 1.375)
Month FIxed Effect	yes	yes	yes		yes	yes	yes
Fire Department Fixed Effect	yes	yes	yes		yes	yes	yes
Other Covariates	yes	yes	yes		yes	yes	yes
Observations	150856	186965	516656		150856	186965	516656
R2	0.165	0.321	0.249
Mean of Dependent Variable	43.28	35.45	30.45		0.0419	0.0128	0.00961
Note:We used ordinary least square for transportation time and logistic regression analysis for transportation difficulty.
Abbreviation: CI, confidence interval.
